# Supplementary material for: Epidemiological Characteristics and Genetic Diversity of Chicken Infectious Anemia Virus (CIAV) in Guangdong Province, China
Source: Vet Sci. 2025 Oct 10;12(10):972. doi: 10.3390/vetsci12100972 (PMC12567861; doi:10.3390/vetsci12100972)
Supplement: Supplementary file 1 [file vetsci-12-00972-s001.zip]

Archive with 8 entries (8 files):
- Table S2. Comprehensive Information on CIAV Isolates and Reference Strains.pdf
- Table S3. Nucleotide sequence alignment of three proteins among four CIAV isolates and reference strains.pdf
- Table S4. Amino acid sequence alignment of the VP1 gene among CIAV isolates and reference strains.pdf
- Table S6. Confidence assessment of VP1 protein structure prediction results (ESMFold).pdf
- Date S5. Invention patent. a fluorescent quantitative PCR kit and primers for detection of chicken infectious anemia virus.pdf
- Date S7. CIAV Seroprevalence Table and R Script Wilson CI ChiSquare.xlsx
- Figure S1. PCR results of chicken thymus.pdf
- Figure S8. Original PCR amplification image of the CIAV VP1 gene from selected thymus tissue samples.Tif
