# Supplementary material for: Epidemiological Characteristics and Genetic Diversity of Chicken Infectious Anemia Virus (CIAV) in Guangdong Province, China
Source: Vet Sci. 2025 Oct 10;12(10):972. doi: 10.3390/vetsci12100972 (PMC12567861; doi:10.3390/vetsci12100972)
Supplement: Supplementary file 1 [file vetsci-12-00972-s001.zip › Date S7. CIAV Seroprevalence Table and R Script Wilson CI ChiSquare.xlsx]

## Sheet: results
Table S5. Regional ClAV seroprevalence with 95%CI
	City	Samples	Positives	Prevalence	CI_lower	CI_upper
1	Guangzhou	51	47	92.16	81.5	96.91
2	Foshan	136	115	84.56	77.55	89.67
3	Zhanjiang	50	50	100	92.87	100
4	Huizhou	98	67	68.37	58.62	76.73
5	Qingyuan	82	70	85.37	76.14	91.43
6	Jiangmen	162	117	72.22	64.87	78.54
7	Zhuhai	129	115	89.15	82.61	93.42
8	Zhongshan	52	20	38.46	26.47	52.04
9	Shantou	26	26	100	87.13	100
χ² = 103.28, df = 8, P = 0.0000
Date. Run script
library(dplyr)
library(binom)
# Data
df <- data.frame(
City = c("Guangzhou","Foshan","Zhanjiang","Huizhou","Qingyuan",
"Jiangmen","Zhuhai","Zhongshan","Shantou"),
Samples = c(51, 136, 50, 98, 82, 162, 129, 52, 26),
Positives = c(47, 115, 50, 67, 70, 117, 115, 20, 26),
stringsAsFactors = FALSE
)
# Seropositivity rate and Wilson 95%CI
cis <- binom.confint(x = df$Positives, n = df$Samples, conf.level = 0.95, method = "wilson")
df_out <- df %>%
mutate(
Prevalence = Positives / Samples,
CI_lower = cis$lower,
CI_upper = cis$upper
) %>%
mutate(
Prevalence = round(Prevalence * 100, 2),
CI_lower = round(CI_lower * 100, 2),
CI_upper = round(CI_upper * 100, 2)
)
# Chi-square test
tab <- cbind(df$Positives, df$Samples - df$Positives)
rownames(tab) <- df$City
chi <- chisq.test(tab)
cat("Results by region after pooling (with 95% CI):\n")
print(df_out)
cat(sprintf(
"\nChi-Square Test Results: \u03C7\u00B2 = %.2f, df = %d, P = %.4f\n",
as.numeric(chi$statistic),
as.integer(chi$parameter),
chi$p.value
))
write.csv(df_out,data = "results.csv")
